# Supplementary material for: Tailoring Natural-Based Oleogels Combining Ethylcellulose and Virgin Coconut Oil
Source: Polymers (Basel). 2022 Jun 17;14(12):2473. doi: 10.3390/polym14122473 (PMC9230444; doi:10.3390/polym14122473)
Supplement: Supplementary file 1 [file polymers-14-02473-s001.zip]

Archive with 1 entries (1 files):
- polymers-1755099-supplementary.pdf
